# Supplementary material for: The Relationships between Prospection, Self-Efficacy, and Depression in College Students with Cross-Lagged Analysis
Source: Int J Environ Res Public Health. 2022 Nov 9;19(22):14685. doi: 10.3390/ijerph192214685 (PMC9690034; doi:10.3390/ijerph192214685)
Supplement: Supplementary file 1 [file ijerph-19-14685-s001.zip]

Archive with 1 entries (1 files):
- ijerph-1993099-supplementary.pdf
